# Supplementary material for: NADCdb: A Joint Transcriptomic Database for Non-AIDS-Defining Cancer Research in HIV-Positive Individuals
Source: Int J Mol Sci. 2026 Jan 23;27(3):1169. doi: 10.3390/ijms27031169 (PMC12897083; doi:10.3390/ijms27031169)
Supplement: Supplementary file 1 [file ijms-27-01169-s001.zip]

Archive with 1 entries (1 files):
- ijms-4019593-supplementary.pdf
